# Supplementary material for: Predicting sepsis prognosis using deep learning with routine biomarkers
Source: Front Med (Lausanne). 2026 Apr 16;13:1783369. doi: 10.3389/fmed.2026.1783369 (PMC13128602; doi:10.3389/fmed.2026.1783369)
Supplement: Supplementary file 1 [file Table_1.XLSX]

## Sheet: Sheet1
		RDW-CV	Hematocrit
	Survival group	14.388	35.733
	Death group	15.387	29.258
		RDW-SD	PDW	Average platelet volume
	Survival group	47.167	12.22	10.538
	Death group	46.558	13.173	10.561
		Eosinophil ratio	Hemoglobin level
	Survival group	43.43	115.95
	Death group	33.55	94.58
	Clinical indicators
		Mean arterial pressure	Creatinine	Urea nitrogen	Oxygenation index	Blood lactate value	Bilirubin
	Survival group	86.93	109.69	9.5	275.548	3.2	12.21
	Death group	76.34	139.05	10.57	302.484	3.55	15.94
	Score
		NEWS	GCS	SOFA
	Survival group	10.3	10.5	6.17
	Death group	11.6	11.1	8.1
